# Supplementary material for: Epidemiological and Molecular Investigation of Feline Panleukopenia Virus Infection in China
Source: Viruses. 2024 Dec 23;16(12):1967. doi: 10.3390/v16121967 (PMC11728606; doi:10.3390/v16121967)
Supplement: Supplementary file 1 [file viruses-16-01967-s001.zip]

Archive with 4 entries (4 files):
- Figure S1 ═1⁄4╘┤╨╘═╝.pdf
- Table S1 122╖▌▓í┴╧╡─▒│╛░╨┼╧ó.pdf
- Table S2 ▓╬┐╝╓Ω╡─▒│╛░╨┼╧ó.pdf
- Table S3-╩2╛▌┐Γ╝».xlsx
