# Supplementary material for: Epidemiological and Molecular Investigation of Feline Panleukopenia Virus Infection in China
Source: Viruses. 2024 Dec 23;16(12):1967. doi: 10.3390/v16121967 (PMC11728606; doi:10.3390/v16121967)
Supplement: Supplementary file 1 [file viruses-16-01967-s001.zip › Table S3-╩2╛▌┐Γ╝».xlsx]

## Sheet: China FPV data
GenBank accession No.	Year	Country	Province	Region	Host	No.91
KX900570.1	1986	China	SH	East	Leopard	A
AF015223.1	1997	China	TW	East	Cat	A
AY955826.1	2005	China	GX	South	Tiger	A
DQ003301.1	2005	China	JL	North		A
DQ099430.1	2005	China	JL	North		A
DQ099431.1	2005	China	JL	North		S
DQ474235.1	2006	China	JL	North	Tiger	A
DQ474236.1	2006	China	JL	North	Tiger	A
DQ474237.1	2006	China	JL	North	Tiger	A
DQ474238.1	2006	China	JL	North	Tiger	A
EF988660.1	2007	China	XJ	West		A
EU697383.1	2007	China	JL	North	Tiger	A
EU697384.1	2007	China	JL	North	Tiger	A
EU697386.1	2007	China	JL	North	Tiger	A
EU697387.1	2007	China	JL	North	Tiger	A
FJ231389.1	2008	China	BJ	Central	Monkey	A
FJ405225.1	2008	China	JL	North	Tiger	A
FJ936171.1	2008	China	JL	North	Cat	A
GQ857595.1	2008	China	SD	Central	Fox	A
JX048608.1	2011	China	TW	East	Cat	A
KC473946.1	2012	China	GD	South	Cat	A
KP280068.1	2014	China	HLJ	North	Cat	A
KX685354.1	2016	China	HN	Central	Tiger	A
MF541119.1	2016	China	JL	North	Cat	A
MF541120.1	2016	China	BJ	Central	Cat	A
MF541121.1	2016	China	JL	North	Cat	A
MF541122.1	2016	China	HLJ	North	Cat	A
MF541123.1	2016	China	JL	North	Cat	A
MF541124.1	2016	China	JL	North	Cat	A
MF541125.1	2016	China	JL	North	Cat	A
MF541126.1	2016	China	JL	North	Cat	A
MF541127.1	2016	China	JL	North	Cat	A
MF541128.1	2016	China	JL	North	Cat	A
MF541129.1	2016	China	JL	North	Cat	A
MF541130.1	2016	China	JL	North	Cat	A
MF541131.1	2016	China	JL	North	Cat	A
MF541132.1	2016	China	JL	North	Cat	A
MF541133.1	2016	China	JL	North	Cat	A
MF541134.1	2016	China	JL	North	Cat	A
MF541135.1	2016	China	JL	North	Cat	A
MF541136.1	2016	China	JL	North	Cat	A
MF541137.1	2016	China	JL	North	Cat	A
MF541138.1	2016	China	JL	North	Cat	A
MF541139.1	2016	China	JL	North	Cat	A
MF541140.1	2016	China	JL	North	Cat	A
MG764510.1	1999	China	GX	South	Tiger	A
MG764511.1	2015	China	YN	South	Lion	A
MG924893.1	2016	China	GX	South	Cat	A
MH165481.1	2015	China	BJ	Central	Cat	A
MH165482.1	2014	China	BJ	Central	Cat	A
MH329286.1	2016	China	HN	Central	Cat	A
MK266782.1	2017	China	HLJ	North	Cat	A
MK266783.1	2018	China	HLJ	North	Cat	A
MK266784.1	2017	China	HLJ	North	Cat	A
MK266785.1	2017	China	LN	North	Cat	A
MK266786.1	2017	China	LN	North	Cat	A
MK266787.1	2018	China	LN	North	Cat	A
MK266788.1	2017	China	GZ	South	Cat	A
MK266789.1	2017	China	GZ	South	Cat	A
MK266790.1	2016	China	SC	West	Cat	A
MK266791.1	2017	China	SC	West	Cat	A
MK266792.1	2017	China	LN	North	Cat	A
MK266793.1	2018	China	TJ	Central	Cat	A
MK266794.1	2017	China	TJ	Central	Cat	A
MK266795.1	2017	China	BJ	Central	Cat	A
MK266796.1	2018	China	BJ	Central	Cat	A
MK266797.1	2017	China	BJ	Central	Cat	S
MK266798.1	2018	China	LN	North	Cat	A
MK266799.1	2018	China	JL	North	Cat	A
MK301396.1	2018	China	SD	Central	Cat	S
MK671150.1	2016	China	JL	North	Cat	A
MK671151.1	2016	China	JL	North	Cat	A
MK671152.1	2016	China	JL	North	Cat	A
MK671153.1	2016	China	JL	North	Cat	A
MK671154.1	2016	China	LN	North	Cat	A
MK671155.1	2016	China	LN	North	Cat	A
MK671156.1	2016	China	LN	North	Cat	A
MK671157.1	2017	China	JL	North	Cat	A
MK671158.1	2017	China	JL	North	Cat	A
MK671159.1	2017	China	JL	North	Cat	S
MK671160.1	2017	China	LN	North	Cat	A
MK671161.1	2017	China	LN	North	Cat	A
MK671162.1	2017	China	HLJ	North	Cat	A
MK671163.1	2017	China	HLJ	North	Cat	A
MK671164.1	2017	China	JL	North	Cat	S
MK671165.1	2017	China	JL	North	Cat	A
MK671166.1	2017	China	JL	North	Cat	A
MK671167.1	2017	China	JL	North	Cat	A
MK671168.1	2017	China	LN	North	Cat	A
MK671169.1	2017	China	LN	North	Cat	S
MK671170.1	2017	China	LN	North	Cat	A
MK671171.1	2017	China	LN	North	Cat	A
MK671172.1	2018	China	JL	North	Cat	A
MK671173.1	2018	China	JL	North	Cat	A
MK671174.1	2018	China	JL	North	Cat	A
MK671175.1	2018	China	JL	North	Cat	S
MK671176.1	2018	China	LN	North	Cat	A
MK671177.1	2018	China	HLJ	North	Cat	A
MK671178.1	2018	China	HLJ	North	Cat	A
MK671179.1	2018	China	HLJ	North	Cat	S
MK671180.1	2018	China	JL	North	Cat	A
MK671181.1	2018	China	JL	North	Cat	A
MK671182.1	2018	China	LN	North	Cat	A
MK671183.1	2018	China	JL	North	Cat	A
MK671184.1	2018	China	JL	North	Cat	S
MK671185.1	2018	China	JL	North	Cat	S
MK671186.1	2018	China	HLJ	North	Cat	A
MK671187.1	2018	China	JL	North	Cat	A
MK671188.1	2018	China	LN	North	Cat	A
MK982094.1	2017	China	JL	North	Tiger	A
MN418997.1	2018	China	LN	North	Cat	A
MN418998.1	2018	China	LN	North	Cat	A
MN418999.1	2018	China	LN	North	Cat	S
MN419000.1	2018	China	LN	North	Cat	A
MN419001.1	2018	China	LN	North	Cat	A
MN419002.1	2018	China	LN	North	Cat	A
MN419003.1	2019	China	LN	North	Cat	A
MN419004.1	2019	China	LN	North	Cat	A
MN419005.1	2019	China	LN	North	Cat	A
MN419006.1	2019	China	LN	North	Cat	A
MN419007.1	2019	China	LN	North	Cat	A
MN419008.1	2019	China	LN	North	Cat	A
MN419009.1	2019	China	LN	North	Cat	A
MN419010.1	2019	China	LN	North	Cat	A
MN419011.1	2019	China	LN	North	Cat	A
MN419012.1	2019	China	LN	North	Cat	S
MN419013.1	2019	China	LN	North	Cat	A
MN908257.1	2019	China	FJ	East	Tiger	S
MT178243.1	2019	China	LN	North	Cheetah	A
MT270531.1	2019	China	BJ	Central	Cat	S
MT270532.1	2019	China	BJ	Central	Cat	S
MT270533.1	2019	China	BJ	Central	Cat	S
MT270534.1	2019	China	BJ	Central	Cat	A
MT270535.1	2019	China	BJ	Central	Cat	S
MT270536.1	2019	China	BJ	Central	Cat	S
MT270537.1	2019	China	BJ	Central	Cat	S
MT270538.1	2019	China	BJ	Central	Cat	S
MT270539.1	2019	China	BJ	Central	Cat	S
MT270540.1	2019	China	BJ	Central	Cat	S
MT270541.1	2019	China	BJ	Central	Cat	S
MT270542.1	2019	China	BJ	Central	Cat	S
MT270543.1	2019	China	BJ	Central	Cat	A
MT270544.1	2019	China	BJ	Central	Cat	S
MT270545.1	2019	China	BJ	Central	Cat	A
MT270546.1	2019	China	BJ	Central	Cat	A
MT270547.1	2019	China	BJ	Central	Cat	S
MT270548.1	2019	China	BJ	Central	Cat	S
MT270549.1	2019	China	BJ	Central	Cat	A
MT270550.1	2019	China	BJ	Central	Cat	S
MT270551.1	2019	China	BJ	Central	Cat	S
MT270552.1	2019	China	BJ	Central	Cat	S
MT270553.1	2019	China	BJ	Central	Cat	S
MT270554.1	2019	China	BJ	Central	Cat	S
MT270555.1	2019	China	BJ	Central	Cat	S
MT270556.1	2019	China	BJ	Central	Cat	S
MT270557.1	2019	China	BJ	Central	Cat	S
MT270558.1	2019	China	BJ	Central	Cat	S
MT270559.1	2019	China	BJ	Central	Cat	S
MT270560.1	2019	China	BJ	Central	Cat	S
MT270561.1	2019	China	BJ	Central	Cat	S
MT270562.1	2019	China	BJ	Central	Cat	S
MT270563.1	2019	China	BJ	Central	Cat	A
MT270564.1	2019	China	BJ	Central	Cat	A
MT270565.1	2019	China	BJ	Central	Cat	S
MT270566.1	2019	China	BJ	Central	Cat	A
MT270567.1	2019	China	BJ	Central	Cat	A
MT270568.1	2019	China	BJ	Central	Cat	S
MT270569.1	2019	China	BJ	Central	Cat	S
MT270570.1	2019	China	BJ	Central	Cat	A
MT270571.1	2019	China	BJ	Central	Cat	S
MT270572.1	2019	China	BJ	Central	Cat	S
MT270573.1	2019	China	BJ	Central	Cat	S
MT270574.1	2019	China	BJ	Central	Cat	S
MT270575.1	2019	China	BJ	Central	Cat	S
MT270576.1	2019	China	BJ	Central	Cat	S
MT270577.1	2019	China	BJ	Central	Cat	A
MT270578.1	2019	China	BJ	Central	Cat	A
MT270579.1	2019	China	BJ	Central	Cat	S
MT270580.1	2019	China	BJ	Central	Cat	S
MT270581.1	2019	China	BJ	Central	Cat	S
MT270582.1	2019	China	BJ	Central	Cat	A
MT270583.1	2019	China	BJ	Central	Cat	A
MT270584.1	2019	China	BJ	Central	Cat	A
MT270585.1	2019	China	BJ	Central	Cat	A
MT614366.1	2019	China	AH	East	Cat	S
MT892650.1	2019	China	SX	Central	Cat	S
MW017596.1	2019	China	JS	East	Dog	S
MW017616.1	2020	China	ZJ	East	Dog	S
MW017618.1	2020	China	ZJ	East	Dog	S
MW017625.1	2020	China	SH	East	Cat	A
MW017626.1	2020	China	SH	East	Cat	S
MW017627.1	2020	China	SH	East	Cat	A
MW017628.1	2020	China	JS	East	Cat	A
MW017629.1	2020	China	JS	East	Cat	S
MW017630.1	2020	China	JS	East	Cat	S
MW017631.1	2020	China	ZJ	East	Cat	S
MW091486.1	2018	China	SC	West	Panda	A
MW091487.1	2018	China	SC	West	Panda	A
MW331496.1	2020	China	SC	West	Panda	A
MW495829.1	2018	China	ZJ	East	Cat	S
MW495830.1	2018	China	ZJ	East	Cat	A
MW495831.1	2017	China	ZJ	East	Cat	A
MW495832.1	2019	China	ZJ	East	Cat	S
MW495833.1	2017	China	ZJ	East	Cat	A
MW495834.1	2018	China	ZJ	East	Cat	A
MW495835.1	2018	China	ZJ	East	Cat	A
MW495836.1	2019	China	ZJ	East	Cat	S
MW495837.1	2019	China	ZJ	East	Cat	S
MW495838.1	2017	China	ZJ	East	Cat	A
MW495839.1	2018	China	ZJ	East	Cat	S
MW495840.1	2018	China	ZJ	East	Cat	S
MW495841.1	2019	China	ZJ	East	Cat	S
MW495842.1	2020	China	ZJ	East	Cat	S
MW495843.1	2020	China	ZJ	East	Cat	S
MW495844.1	2020	China	ZJ	East	Cat	S
MW495845.1	2020	China	ZJ	East	Cat	S
MW495846.1	2020	China	ZJ	East	Cat	S
MW495847.1	2020	China	ZJ	East	Cat	S
MW495848.1	2020	China	ZJ	East	Cat	A
MW650831.1	2020	China	SH	East	Cat	S
MW659466.1	2020	China	SH	East	Cat	S
MW791426.1	2020	China	JS	East	Cat	S
MW791427.1	2020	China	JS	East	Cat	S
MW811187.1	2020	China	SH	East	Cat	S
MZ005633.1	2020	China	HN	Central	Cat	A
MZ322607.1	2018	China	SC	West	Panda	A
MZ442302.1	2020	China	SC	West	Cat	S
MZ442303.1	2019	China	SC	West	Cat	A
MZ442304.1	2019	China	SC	West	Cat	A
MZ442305.1	2018	China	SC	West	Cat	A
MZ442306.1	2018	China	SC	West	Cat	A
MZ442307.1	2018	China	SC	West	Cat	A
MZ442308.1	2018	China	SC	West	Cat	A
MZ442309.1	2017	China	SC	West	Cat	A
MZ442310.1	2018	China	SC	West	Cat	A
MZ442311.1	2018	China	SC	West	Cat	A
MZ442312.1	2017	China	SC	West	Cat	S
MZ442313.1	2020	China	SC	West	Cat	S
MZ442314.1	2020	China	SC	West	Cat	S
MZ712026.1	2020	China	SC	West	Panda	A
MZ836347.1	2019	China	BJ	Central	Cat	S
MZ836350.1	2020	China	BJ	Central	Cat	S
MZ836351.1	2020	China	BJ	Central	Cat	A
MZ836352.1	2020	China	BJ	Central	Cat	S
MZ836353.1	2020	China	BJ	Central	Cat	S
MZ836354.1	2020	China	BJ	Central	Cat	S
MZ836355.1	2020	China	BJ	Central	Cat	S
MZ836356.1	2020	China	BJ	Central	Cat	S
MZ836357.1	2020	China	BJ	Central	Cat	A
MZ836358.1	2020	China	BJ	Central	Cat	S
MZ836359.1	2020	China	BJ	Central	Cat	A
MZ836360.1	2020	China	BJ	Central	Cat	A
MZ836361.1	2020	China	BJ	Central	Cat	S
MZ836362.1	2020	China	BJ	Central	Cat	A
MZ836363.1	2020	China	BJ	Central	Cat	S
MZ836364.1	2020	China	BJ	Central	Cat	S
MZ836365.1	2020	China	BJ	Central	Cat	A
MZ836366.1	2020	China	BJ	Central	Cat	A
MZ836367.1	2020	China	BJ	Central	Cat	S
MZ836368.1	2020	China	BJ	Central	Cat	S
MZ836369.1	2020	China	BJ	Central	Cat	A
MZ836370.1	2020	China	BJ	Central	Cat	A
MZ836371.1	2020	China	BJ	Central	Cat	A
MZ836373.1	2020	China	BJ	Central	Cat	S
MZ836374.1	2020	China	BJ	Central	Cat	A
MZ836375.1	2020	China	BJ	Central	Cat	A
MZ836376.1	2020	China	BJ	Central	Cat	A
MZ836377.1	2020	China	BJ	Central	Cat	A
MZ836378.1	2019	China	BJ	Central	Cat	A
MZ913313.1	2021	China	SC	West	Dog	A
MZ913314.1	2021	China	SC	West	Dog	A
MZ913315.1	2019	China	SC	West	Dog	A
MZ913316.1	2019	China	SC	West	Dog	A
MZ913317.1	2019	China	SC	West	Dog	A
MZ913318.1	2019	China	SC	West	Dog	A
MZ913319.1	2019	China	SC	West	Dog	A
OK128324.1	2019	China	SC	West	Dog	S
OK128325.1	2021	China	SC	West	Dog	S
OK384309.1	2019	China	SD	Central	Cat	G
OK384310.1	2019	China	SD	Central	Cat	S
OK384311.1	2019	China	SD	Central	Cat	S
OK384312.1	2019	China	SD	Central	Cat	S
OK384313.1	2019	China	SD	Central	Cat	S
OK384314.1	2019	China	SD	Central	Cat	S
OL547731.1	2021	China	SC	West	Cat	S
OL547732.1	2020	China	SC	West	Cat	S
OL547733.1	2019	China	SC	West	Cat	S
OL547734.1	2020	China	SC	West	Cat	S
OL547735.1	2019	China	SC	West	Cat	S
OL547736.1	2019	China	SC	West	Cat	S
OL547737.1	2020	China	SC	West	Cat	S
OM212011.1	2021	China	JL	North	Cat	S
OM322821.1	2021	China	JL	North	Cat	A
OM885373.1	2021	China	JL	North	Cat	S
OM885374.1	2021	China	JL	North	Cat	S
OM885375.1	2021	China	JL	North	Cat	A
OM885376.1	2021	China	JL	North	Cat	S
OM885377.1	2021	China	JL	North	Cat	L
OM885378.1	2021	China	JL	North	Cat	S
OM885379.1	2021	China	JL	North	Cat	S
OM885380.1	2021	China	JL	North	Cat	S
OM885381.1	2021	China	JL	North	Cat	A
OM885382.1	2021	China	JL	North	Cat	S
OM885383.1	2021	China	JL	North	Cat	S
OM885384.1	2021	China	JL	North	Cat	S
OM918770.1	2021	China	JL	North	Cat	A
OM918771.1	2021	China	JL	North	Cat	S
OM918772.1	2021	China	JL	North	Cat	S
OM918773.1	2021	China	JL	North	Cat	A
OM918774.1	2021	China	JL	North	Cat	S
OM918775.1	2021	China	JL	North	Cat	S
OM918776.1	2021	China	JL	North	Cat	L
OM918777.1	2021	China	JL	North	Cat	S
OM918778.1	2021	China	JL	North	Cat	S
OM918779.1	2021	China	JL	North	Cat	S
OM918780.1	2021	China	JL	North	Cat	S
OM918781.1	2021	China	JL	North	Cat	A
OM918782.1	2021	China	JL	North	Cat	S
OM918783.1	2021	China	JL	North	Cat	S
OM918784.1	2021	China	JL	North	Cat	S
OM918785.1	2021	China	JL	North	Cat	S
ON646201.1	2018	China	LN	North	Cat	A
ON646202.1	2018	China	LN	North	Cat	A
ON646203.1	2018	China	LN	North	Cat	A
ON646204.1	2018	China	LN	North	Cat	A
ON646205.1	2018	China	LN	North	Cat	S
ON646206.1	2018	China	LN	North	Cat	A
ON646207.1	2018	China	LN	North	Cat	A
ON646208.1	2019	China	LN	North	Cat	S
ON646209.1	2019	China	LN	North	Cat	S
ON646210.1	2019	China	LN	North	Cat	A
ON646211.1	2019	China	LN	North	Cat	A
ON646212.1	2019	China	LN	North	Cat	A
ON646213.1	2019	China	LN	North	Cat	A
ON646214.1	2019	China	LN	North	Cat	A
ON646215.1	2019	China	LN	North	Cat	A
ON646216.1	2019	China	LN	North	Cat	A
ON646217.1	2019	China	LN	North	Cat	A
ON646218.1	2019	China	LN	North	Cat	A
OP471917.1	2019	China	JL	North	Cat	S
OP471918.1	2019	China	HB	Central	Cat	S
OP471919.1	2019	China	HB	Central	Cat	A
OP796706	2021	China	SH	East	Cat	S
OP796707	2021	China	SH	East	Cat	S
OP796708	2021	China	JS	East	Cat	S
OP796709	2021	China	JS	East	Cat	S
OP796710	2022	China	ZJ	East	Cat	S
OP796711	2022	China	ZJ	East	Cat	S
OP796712	2022	China	ZJ	East	Cat	S
OP796713	2022	China	ZJ	East	Cat	A
OP796714	2022	China	ZJ	East	Cat	A
OP796715	2022	China	ZJ	East	Cat	S
OP796716	2022	China	ZJ	East	Cat	A
OQ570642.1	2022	China	LN	North	Cat	S
OQ863615.1	2018	China	JS	East	Cat	S
OQ863616.1	2019	China	JS	East	Cat	A
OQ863617.1	2019	China	JS	East	Cat	S
OQ863618.1	2019	China	JS	East	Cat	S
OQ863619.1	2019	China	JS	East	Cat	A
OR227624.1	2021	China	JX	East	Cat	A
OR260993.1	2018	China	BJ	Central	Cat	A
OR264206.1	2020	China	SC	West	Panda	A
OR399559.1	2022	China	JS	East	Cat	S
OR399560.1	2022	China	JS	East	Cat	S
OR399561.1	2022	China	JS	East	Cat	S
OR399562.1	2022	China	JS	East	Cat	S
OR399563.1	2022	China	JS	East	Cat	S
OR399564.1	2022	China	JS	East	Cat	S
OR399565.1	2022	China	JS	East	Cat	S
OR399566.1	2022	China	JS	East	Cat	S
OR399567.1	2022	China	JS	East	Cat	S
OR399568.1	2022	China	JS	East	Cat	S
OR399569.1	2023	China	Jiangsu	East	Cat	S
OR399570.1	2023	China	Jiangsu	East	Cat	S
OR399571.1	2023	China	Jiangsu	East	Cat	S
OR399572.1	2023	China	Jiangsu	East	Cat	S
OR399573.1	2023	China	Jiangsu	East	Cat	S
OR399574.1	2023	China	Jiangsu	East	Cat	S
OR399575.1	2023	China	Jiangsu	East	Cat	S
OR921195.1	2023	China	Jiangsu	East	Cat	S
PP619435.1	2023	China	Jiangsu	East	Cat	S
PP619436.1	2023	China	Jiangsu	East	Cat	S
PP619437.1	2023	China	Jiangsu	East	Cat	S
PP619438.1	2023	China	Jiangsu	East	Cat	S
PP619439.1	2023	China	Jiangsu	East	Cat	S
PP619440.1	2023	China	Jiangsu	East	Cat	S
PP619441.1	2023	China	Jiangsu	East	Cat	S
PP619442.1	2023	China	Jiangsu	East	Cat	S
PP738170.1	2021	China	HeNan	Central	Cat	S
PP738171.1	2021	China	HeNan	Central	Cat	S
PP738172.1	2021	China	HeNan	Central	Cat	S
PP738173.1	2022	China	HeNan	Central	Cat	S
PP738174.1	2022	China	HeNan	Central	Cat	S
PP738175.1	2022	China	HeNan	Central	Cat	S
PQ212863.1	2023	China	XinJiang	West	Cat	S
PQ212864.1	2023	China	XinJiang	West	Cat	S
PQ212865.1	2023	China	XinJiang	West	Cat	S
PQ212866.1	2023	China	XinJiang	West	Cat	S
PQ212867.1	2023	China	XinJiang	West	Cat	S
PQ212868.1	2023	China	XinJiang	West	Cat	S
PQ212869.1	2023	China	XinJiang	West	Cat	S
PQ227071.1	2023	China	XinJiang	West	Cat	S
JSYZ-85	2019	China	JS	East	Dog	S
JSYZ-122	2019	China	JS	East	Cat	A
JSYZ-123	2019	China	JS	East	Cat	S
JSYZ-124	2019	China	JS	East	Cat	S
ZJHN-135	2020	China	ZJ	East	Dog	S
ZJHN-138	2020	China	ZJ	East	Dog	S
SH-118	2020	China	SH	East	Cat	A
SH-120	2020	China	SH	East	Cat	S
SH-121	2020	China	SH	East	Cat	A
ZJHN-126	2020	China	ZJ	East	Cat	S
JSYZ-168	2020	China	JS	East	Cat	S
JSYZ-169	2020	China	JS	East	Cat	S
SH-21D2	2021	China	SH	East	Cat	S
SH-21D4	2021	China	SH	East	Cat	S
JSNJ-21G4	2021	China	JS	East	Cat	S
JSNJ-21G5	2021	China	JS	East	Cat	S
HNZZ-2201	2022	China	HN	Central	Cat	S
HNZZ-2202	2022	China	HN	Central	Cat	S
HNZZ-2203	2022	China	HN	Central	Cat	S
HNZZ-2204	2022	China	HN	Central	Cat	S
ZJHZ-2202	2022	China	ZJ	East	Cat	S
ZJHZ-2203	2022	China	ZJ	East	Cat	S
ZJHZ-2204	2022	China	ZJ	East	Cat	S
ZJHZ-2205	2022	China	ZJ	East	Cat	A
ZJHZ-2206	2022	China	ZJ	East	Cat	A
ZJHZ-2207	2022	China	ZJ	East	Cat	S
ZJHZ-2208	2022	China	ZJ	East	Cat	A
HNZZ-2301	2023	China	HN	Central	Cat	S
HNZZ-2302	2023	China	HN	Central	Cat	S
HNZZ-2303	2023	China	HN	Central	Cat	S
HNZZ-2304	2023	China	HN	Central	Cat	S
HNZZ-2305	2023	China	HN	Central	Cat	S
HNZZ-2306	2023	China	HN	Central	Cat	S
HNZZ-2307	2023	China	HN	Central	Cat	S
HNZZ-2308	2023	China	HN	Central	Cat	S
HNZZ-2401	2024	China	HN	Central	Cat	S
HNZZ-2402	2024	China	HN	Central	Cat	S
HNZZ-2403	2024	China	HN	Central	Cat	S
HNZZ-2404	2024	China	HN	Central	Cat	S
HNZZ-2405	2024	China	HN	Central	Cat	S
HNZZ-2406	2024	China	HN	Central	Cat	S
